# Supplementary material for: Ranking lifestyle risk factors for cervical cancer among Black women: A case-control study from Johannesburg, South Africa
Source: PLoS One. 2021 Dec 8;16(12):e0260319. doi: 10.1371/journal.pone.0260319 (PMC8654217; doi:10.1371/journal.pone.0260319)
Supplement: S1 Data — (XLS) [file pone.0260319.s002.xls]

## Sheet: JCCCS Ques2013
MRC/NHLS CANCER EPIDEMIOLOGY RESEARCH GROUP(CERG)
JOHANNESBURG STUDY QUESTIONNAIRE FOR PATIENTS	MRC/NHLS CANCER EPIDEMIOLOGY RESEARCH GROUP(CERG)
JOHANNESBURG STUDY QUESTIONNAIRE FOR PATIENTS
	NO.									QUESTIONS AND FILTERS																									CODING CATEGORIES
	100			Date of birth														Age						Sex										STUDY NO:
				Day			Month				Year
																								1	M	F	2
	101			Diagnosis (Clinical)																																		Path
				.....................................................................................................................
																																						Hospno
	102			Histology results if available
				..................................................................................................................
	103			Initials of Interviewer																		Date of Interviewer
				..............................																		Day			Month				Year
	104			Where were you born?(Please tick)
				1	Soweto				2	JHB			3	Gauteng					4	Limpopo					5	Mpum				6	North West						7	Free State					8	Ecape
				9	Wcape				10	Northern Cape							11	KwaZulu Natal							12	Other................................................................
	105			Where you born in Urban or Rural area?																						1 Urban
																										2. Rural
	106			Where do you normally live(please tick)
				1	Soweto				2	JHB			3	Gauteng					4	Limpopo						5	Mpum				6	North West						7	Free State						8	Ecape
				9	Wcape					10	Northern Cape							11	KwaZulu Natal							12	Other.............................................................
	107			Do you live in Urban or Rural area?																						1 Urban
																										2. Rural
	108			How long have you lived there?																					Years
	109			What is the highest standard you passed at school? (please tick)
					1			2			3			4			5			6			7			8			9			10			11			12			13			14
					None			SubA Gr1			SubB G2			Std1 Gr3			Std2 Gr4			Std3 Gr5			Std4 Gr6			Std5 Gr7			Std6 Gr8			Std7 Gr9			Std8 3Gr10			Std9 Gr11			Std10 Gr12			Univ Tech
																																			NTC1			NTC2			NTC3
																																			Form3			Form4			Form5
	110			What language do you speak most at home?
	111			What language does/did your father speak?
	112			What language does/did your mother speak?
				1. Zulu				2. Xhosa					3. Sotho					4. Pedi				5. Tswana						6. Venda					7. Siswati						8. Shangaan
				9. Ndebele						10. English							11. Afrikaans							12. Other (Specify) _______________________________
	113			What is your current marital status?																														Single(Never been married)..1
																																		Married(Living as married)....2
																																		Widowed...............................3
																																		Separated.............................4
	114			Have you ever worked in your life time																																	Yes.................................1
																																					No...................................2
	115			If ever worked or presently working, what was/is your occupation? (e.g.Driver,
				machine operator, primary school teacher etc)........................................................
	116			Describe what your usual workplace did or does? (e.g.Banking, a chemical factory,
				a gold mining etc)....................................................................................................
	117			Are you currently receiving any form of social grant? (e.g. Old age pension or child support grant)
				0. None					1. Old age pension									2. Child support grant										3. Disability grant									4. War veteran grant
				5. Other(specify).............................................................
	118			What are the walls of your home made of? (please tick)
					1. Brick/Concreate								2. Corrugated Iron/Zinc											3. Plastic						4. Wood Shack
					5. Other (Specify)______________________																	6. Mud/Clay
	119			Where do you normally cook food in your house?																							1. Inside					2. Outside
	120			What type of fuel do you MOSTLY use in your home for cooking? (please tick)
				1.Wood				2. Charcoal							3. Coal				4. Athracites							5. Paraffin						6. Gas				7. Electricity						8. Dung			9
				9. Other..............................................
	121			What type of fuel do you MOSTLY use in your home for keeping warm? (please tick)
				1.Wood				2. Charcoal							3. Coal				4. Athracites							5. Paraffin						6. Gas				7. Electricity						8. Dung			9
				9. No Fuel					10. Other.............................................
	122			Where did you normally cook food in your house 20 years ago?																												1. Inside					2. Outside
	123			What type of fuel did you MOSTLY use in your home for cooking 20 years ago?
				1.Wood				2. Charcoal							3. Coal				4. Athracite							5. Paraffin						6. Gas				7. Electricity						8. Dung
				9. Other..............................................
	124			What type of fuel did you MOSTLY use in your home for keeping warm 20 years ago?
				1.Wood				2. Charcoal							3. Coal				4. Athracite							5. Paraffin						6. Gas				7. Electricity						8. Dung			9
				9. No Fuel					10. Other.............................................
					NOTE: From Q201 to Q224 must be answered by women only.
				Now I would like to ask about all pregnancies and births you have had in your life.
	201			Have you ever been pregnant?																																	Yes..............................1
																																					No...............................2
	202			If yes, how many times have you been pregnant?
	203			If yes, how many times have you had a miscarriage?
	204			If yes, how many times have you had an abortion?
	205			If yes, how many of your children were born alive?
	206			How many fathers do the children have?
	206			How old is your oldest child now?(including dead & alive)																																									Years
	207			How old is your youngest child now?(including dead & alive)																																									Years
	208			What is the total number of sexual partners you have ever had?
	209			How old where you when you became sexually active?
	210			How old were you when your periods began?
	211			Have your periods ended?																																		Yes..............................1
																																						No...............................2
																																						Not sure......................3
	212			If your period ended, how old were you when they ended?																																									Years
	213			If your period ended, what was the main reason they ended or stop?
				1.Naturally						2. Due to surgery									3. Due to medical treatment													4. Due to IC use								5. Other
				6. Unknown
																																	Oral								Injectable
	214			Have you ever taken contraceptives in your life?																													Yes		No						Yes		No
	215			If yes, how old were you when you started taking them?
	216			How old were you wehn you stopped taking them?
	217			If yes, for how long in total did you take them?
	218			Any interruptions?																													Yes		No						Yes		No
	219			What was the main reason for stopping the use of your contraceptive method?
				1. Nausea						2. High BP						3. Headaches							4. Wt gain						5. Changed menstrual pattern													6. Menoupause
				7. Sterilization								8. Hysterectomy								9. No partner							10. To become pregnant												11. Other___________
				0. No specific reason
	220			Have you ever had a "pap smear" where you received your results?																																		Yes...............................1
																																						Never............................0
																																						Current illness only......2
																																						Cannot remember........9
	221			Do you know your results for the latest pap smear?																																		Yes...............................1
																																						No................................2
	222			If yes, how many times you had pap smear?
	223			Age at first pap smear (years)
	224			Age at last pap smear(years)
				Note: From Q224 to Q232 must be answered by men only.
	225			How many children(dead or alive) do you have?
						If NO children or "0" go to Question 229
	226			How many mothers do the children have?
	227			How old is your oldest child now? (including dead or alive)
	228			How old is your youngest child now(including dead or alive)
	229			How old were you when you became sexually active?
	230			How many sexual partners have you had in your life time?
	231			Have you been circumsized?																																Yes...................1
																																				No......................2
	232			Have you ever used contraceptives?																																Yes...................1
																																				No......................2
				The next few questions are about all kinds of alcohol including locally produced beer, cider,
				spirits,wine and sorghum beer. INTERVIEWER: FOR THIS SECTION, USE PICTURES OF STANDARD
				DRINKS AS A GUIDE.
	301			Have you ever consumed a drink that contains alcohol such as a beer, wine or spirit?																																				Yes...................1
																																								No......................2
																																								Don't know/remember
	302			If yes, how often would you drink the following each day/week/month?
																Type of alcohol					No of servings							Size of serving							Frequency of drinking this type of alcohol
																Maize beer
																																per day /week / month
																Sorghum beer
																																per day / week / month
																Home made beer (other)
																																per day / week / month
																Commercial beer
																																per day / week / month
																Home made gavin
																																per day / week / month
																Commercial spirits
																																per day / week / month
																Wine
																																per day / week/ month
																Other alcohol drinks
																																per day / week / month
				I AM NOW GOING TO ASK YOU QUESTIONS ABOUT SMOKING AND TOBACCO
	303			Have you ever smoked cigarettes, pipe, shisha or dagga regurarly?																																Yes(now)..............................1
																																				In the past............................2
																																				Never ..................................3
	304			If yes, in the past five to ten years, how many would you usually smoke in a day?																																	No: Cigarettes
																																					Rolled cigarettes
																																					No: Pipe
																																					No: Dagga
																																					No:Shisha
	305			How old were you when you first started smoking reguraly?																																					Years Old
	306			If you stopped smoking, how old were you when you stopped?																																					Years Old
	307			Have you ever used snuff?(please tick)																																Yes(now)..............................1
																																				In the past............................2
																																				Never ..................................3
	308			In the past five to ten years, how often would you use snuff each day?																																					Times per day
				I AM NOW GOING TO ASK YOU QUESTIONS RELATED TO YOUR HEALTH CONDITIONS
	401			Have you ever being diagnosed with blood pressure being high?																															Yes..........................................1
																																			No............................................2
																																			Yes only during pregnancy.....3
	402			If yes, were you told it was high?																															Yes..........................................1
																																			No............................................2
																																			Yes only during pregnancy.....3
	403			Have you ever had diabetes (please tick)																															Yes..........................................1
																																			No............................................2
	404			Have you ever been tested for HIV? (before started being sick)																															Yes..........................................1
																																			No............................................0
	405			If No, What was the reason for not testing?
					_______________________________________________
	406			Where you given the test results?																															Yes..........................................1					1
																																			No............................................0
	407			If yes, how many times have you been tested in the past year?
	408			What was the reason for HIV testing?
																												The current illnes.............................................1
																												Pregnancy (PMTCT).........................................2
																												Voluntery Counselling and Testing..................3
																												Provider initiated testing and counselling........4
																												Other (Specify)_________________________5
	409			Date of last test																															Month					Year
	410			What were the results of HIV test?
																															Positive................................................1
																															Negative...............................................2
																															Don't know...........................................3
																															I do not wish to disclose.....................4
	411			If HIV positive, Are you on Antiretroviral Drugs?																														Yes..........................................1
																																		No............................................0
																																								Month				Year
	412			If yes, when did you start taking Antiretroviral drugs
[truncated: 1 more columns]
